# Supplementary material for: A boundary delimitation algorithm to approximate cell soma volumes of bipolar cells from topographical data obtained by scanning probe microscopy
Source: BMC Bioinformatics. 2010 Jun 15;11:323. doi: 10.1186/1471-2105-11-323 (PMC2912302; doi:10.1186/1471-2105-11-323)
Supplement: Additional file 1 — This file is a zip archive including the Matlab code of the algorithm described above. To access the BDA extract (e.g. by using the unzip tool) the archive into a directory included in Matlab's path or, preferably, adjust Matlab's path. The archive consists of the following files (a detailed description is included in the respective file): cellDirection.m Determines the heading direction of a cell. See eqs. (2) and (3). CellFit.m Class performing the fitting procedure. See eqs. (8), (9) and (10), figs. 7 and 8 and section Approximation of the contour of a single data line. CellSomaVolumeCalculation.m Main class performing the BDA. It calls the respective procedures and class constructors and provides access to the data as described below. It calculates the dimensions of the rotated scan, see fig. 4 and eq. (4). centroid2 D.m Calculates the centroid of a given area, see eq. (1). getAreaAtHeight.m Reduces the z-coordinates of a set of pixels to boolean values indicating whether the z-coordinate exceeds a threshold. See section Approximation of the position of the nucleus. getInterpolZ.m Calculates the interpolated z'-coordinate, see eqs. (6) and (7). getLineFromCentroid.m Calculates the x'-, y'-, - and z'-coordinates of a line parallel to the heading direction of the cell at a selectable distance from the C90, therefore it performs the rotation and translation of the data. See eq. (5). SICMScan.m Class file for reading SICM data. To apply the BDA to scanning probe microscopical data stored in a text file consisting of three columns representing the x-, y- and z-coordinates use cell = CellSomaVolumeCalculation('</path/to/data>') Here, </path/to/data>has to be substituted with the path and filename of the data to be investigated. After the BDA has finished the methods cell.plot, cell.plotRotated and cell.plotVolume are available to plot the raw data, the rotated and interpolated data and the contribution of each pixel to the cell soma volume, respectively (see fig. 11). [file 1471-2105-11-323-S1.ZIP › cellDirection.m]

function bestAngle = cellDirection (xdata,ydata,data, centroid)
%
% cellDirection
% -------------
%
% Approximates the heading direction of a cell.
% Input 
%  xdata,ydata: Matrix of x- and y-values
%         data: Matrix of z-Values, every data point larger than zero is
%               taken into cosideration
%   [centroid]: Coordinates of the point that is used to rotate the
%               straight line. If omitted, the centroid of data is
%               calculated.

if nargin == 1
     % no centroid given, calculate it
         centroid = centroid2D(data);
end


%% set initial values
ers = [];
smallestError = -1;
bestAngle = -1;
[maxx, maxy] = size (data);

%% run from 0 to 179 degrees
%
% theta and centroid are those mentioned in eq 2 of the manuscript
for theta = 0 : 179
   % set the initial error
   currentError = 0;
   
   % the smallest distance between one data-point and the straight line is calculated.
   % This is weighted with the distance to the centroid.
   % The sum over all data-points is minimized
      
   for x = 1:maxx
       for y = 1:maxy

           % only consider data pixels with z>0
           if data(x,y) > 0
               % select the x- and y- coordinates of the current data point
               p = [xdata(y,x);ydata(y,x)];
               
               % calculate the radius
               radius = sqrt ( (p(1)-centroid(1) )^2 + (p(2)-centroid(2) )^2);
           
               % if radius ==  0 we are testing the centroid. That is not
               % necessary
               if radius ~= 0
                    % calculate the angle of the line from centroid to p and the
                    % x-axis (atan of its slope). Note that we have to take
                    % care of the quadrant and thus use atan2
                    psi = 360*atan2((p(1)-centroid(1)),(p(2)-centroid(2)))/(2*pi);
                    
                    if (psi < 0)
                        psi = 360 + psi;
                    end
                    % as a shorthand...
                    chi = abs(psi - theta);
                    
                    % now calculate phi with respect to chi and theta
                    
                    if chi == 0 || chi == 180 
                        phi = 0;
                    elseif chi == 90 || chi == 270
                        phi = 90;
                    elseif  chi > 0 && chi < 90
                        phi = psi - theta;
                    elseif chi > 90 && chi < 180
                        phi = 180 - psi + theta;
                    elseif chi > 180 && chi < 270
                        phi = psi - 180 - theta;
                    else
                        phi = 360 - psi + theta;
                    end
                    % calculate the current error (some lines before
                    % equation 3 in the manuscript) and its sum (eq 3)
                    currentError = currentError + abs(radius * (phi/360));
               end
           end

            % for saving a bit of time: stop calculating when we exceed the
            % current smallest error.
           if currentError > smallestError && smallestError >= 0
             break;
           end
       end
   end
   % For debugging...
   ers = [ers; theta currentError];
   
   % If the current error is smaller than the one hitherto stored, store
   % the current error and corresponding theta
   if currentError < smallestError || smallestError < 0
       smallestError = currentError;
       bestAngle = theta;
   end
end


 
