# Supplementary material for: A boundary delimitation algorithm to approximate cell soma volumes of bipolar cells from topographical data obtained by scanning probe microscopy
Source: BMC Bioinformatics. 2010 Jun 15;11:323. doi: 10.1186/1471-2105-11-323 (PMC2912302; doi:10.1186/1471-2105-11-323)
Supplement: Additional file 1 — This file is a zip archive including the Matlab code of the algorithm described above. To access the BDA extract (e.g. by using the unzip tool) the archive into a directory included in Matlab's path or, preferably, adjust Matlab's path. The archive consists of the following files (a detailed description is included in the respective file): cellDirection.m Determines the heading direction of a cell. See eqs. (2) and (3). CellFit.m Class performing the fitting procedure. See eqs. (8), (9) and (10), figs. 7 and 8 and section Approximation of the contour of a single data line. CellSomaVolumeCalculation.m Main class performing the BDA. It calls the respective procedures and class constructors and provides access to the data as described below. It calculates the dimensions of the rotated scan, see fig. 4 and eq. (4). centroid2 D.m Calculates the centroid of a given area, see eq. (1). getAreaAtHeight.m Reduces the z-coordinates of a set of pixels to boolean values indicating whether the z-coordinate exceeds a threshold. See section Approximation of the position of the nucleus. getInterpolZ.m Calculates the interpolated z'-coordinate, see eqs. (6) and (7). getLineFromCentroid.m Calculates the x'-, y'-, - and z'-coordinates of a line parallel to the heading direction of the cell at a selectable distance from the C90, therefore it performs the rotation and translation of the data. See eq. (5). SICMScan.m Class file for reading SICM data. To apply the BDA to scanning probe microscopical data stored in a text file consisting of three columns representing the x-, y- and z-coordinates use cell = CellSomaVolumeCalculation('</path/to/data>') Here, </path/to/data>has to be substituted with the path and filename of the data to be investigated. After the BDA has finished the methods cell.plot, cell.plotRotated and cell.plotVolume are available to plot the raw data, the rotated and interpolated data and the contribution of each pixel to the cell soma volume, respectively (see fig. 11). [file 1471-2105-11-323-S1.ZIP › CellFit.m]

classdef CellFit
%   
% class CellFit
% -------------
%
% This class performs a fit through a set of x', z'-projections and returns
% the corresponding polynomials.
%
% call ist as
%   obj = CellFit(xdata, zdata)
%
%% properties
    properties (SetAccess = private, GetAccess = public)

        % The fitted polynomial in +x'-direction and the corresponding
        % goodness of the fit.
        p1;
        r1s;
        
        % The fitted polynomial in -x'-direction and the corresponding
        % goodness of the fit.
        p2;
        r2s;
        

        p3;
        p4;
        r3s;
        r4s;


        % internal properties, GetAccess is public for debugging purposes. 
        % 
        data;
        frontXData;
        frontYData;
        rearXData;
        rearYData;
        info = '';
    end
    methods
        function obj = CellFit(xdata, ydata)
            %
            %% Initialize
            %
            obj.data = zeros(1,length(xdata));
            obj.frontXData = [];
            obj.frontYData = [];
            obj.rearXData = [];
            obj.rearYData = [];
            
            % If xdata and ydata consist of a different number of items
            % throw an error.
            
            if length(xdata) ~= length (ydata)
               error ('xdata and ydata must have the same length'); 
            end
            
            
            % Prepare data
            
            % split data in frontal and rear part
            
            fDInd = find(xdata > 0);
            obj.frontXData = xdata(fDInd);
            obj.frontYData = ydata(fDInd);
            
            rDInd = sort(find (xdata < 0),'descend');
            obj.rearXData = xdata(rDInd);
            obj.rearYData = ydata(rDInd);
            

            
            % Fitting

            % if ydata only consists of 0 return 0
            
            if isempty(ydata(ydata ~= 0))
               obj.p1 = 0;
               obj.p2 = 0;
               obj.data = ~zeros(1,length(xdata));
               return
            end

            % Consider the first n+1 = 4 points in each direction. Note
            % that the degree of the polynomial is not variable here.

            % These defintions denote the subset of T_y' (see section
            % "special cases of the fitting procedure" of the manuscript)
            % that is take into consideration when deciding which function
            % is used to fit the data.

            frontFirstFourY = obj.frontYData(1:4);
            rearFirstFourY  = obj.rearYData(1:4);
            
            % Fit the front
            
            % select fit-function with respect to the number of non-zero
            % data points.
            %
            % Note that the set of the x'-, z'-projection of the pixels
            % that is passed to the corresponding fit-futions corresponds
            % to the set T_y' in the manuscript, section "special cases of
            % the fitting procedure".
            
            switch length(frontFirstFourY(frontFirstFourY > 0))
                case 0
                    % if frontFirstFourY only consists of 0 return 0
                    obj.p1 = 0;
                    obj.r1s = NaN;
                    obj.data(min(fDInd):end) = 0;
                    obj.info = strcat(obj.info,' Front: Alles Null');
                case 1
	                % if there is only one pixel with a corresponding
	                % z-value > 0 call fitOnePoint
                    [obj.p1,obj.r1s] = fitOnePoint(obj.frontXData(1:4), obj.frontYData(1:4), ...
                                           [obj.rearXData(min(rDInd)) obj.rearYData(min(rDInd))], ...
                                           [obj.frontXData(5) obj.frontYData(5)]);
                    obj.info = strcat(obj.info,' Front:Nur ein Punkt');
                    
                case 2
                    % call fitTwoPoints if there are two pixels with a
                    % corresponding z-value larger than 0.
                    
                    [obj.p1,obj.r1s] = fitTwoPoints(obj.frontXData(1:4), obj.frontYData(1:4), ...
                                            [obj.rearXData(min(rDInd)) obj.rearYData(min(rDInd))], ...
                                            [obj.frontXData(5) obj.frontYData(5)]);
                    obj.info = strcat(obj.info,' Front: Nur zwei Punkte');                                        
                case 3
                    % if the number of non-zero data points is 3 call
                    % fitThreePoints. Note that in this case more than one
                    % boundary may occur, thus we use obj.p3 to store a
                    % second polynomial 
                    
                    [obj.p1,obj.r1s,obj.p3,obj.r3s] = fitThreePoints(obj.frontXData(1:4), obj.frontYData(1:4), ...
                                            [obj.rearXData(min(rDInd)) obj.rearYData(min(rDInd))], ...
                                            [obj.frontXData(5) obj.frontYData(5)], ...
                                            obj.frontXData, obj.frontYData);
                    obj.info = strcat(obj.info,'Front: Nur drei Punkte');                                        
                otherwise
                    % otherwise call fitBest
                    obj.info = strcat(obj.info,'Front: Voller Fit');                                        
                    [obj.p1,obj.r1s] = fitBest(obj.frontXData, obj.frontYData, [obj.rearXData(min(rDInd)) obj.rearYData(min(rDInd))]);
            end

            % Fit the rear part.

            % This mostly consits of the same as above, only different
            % variables are used to store the result.
            switch length(rearFirstFourY(rearFirstFourY > 0))
                case 0
                    obj.p2 = 0;
                    obj.r2s = NaN;
                    obj.data(1:min(rDInd)) = 0;
                    obj.info = strcat(obj.info,' Rear: Alles Null');
                    
                case 1
                    [obj.p2, pbj.r2s] = fitOnePoint(obj.rearXData(1:4), obj.rearYData(1:4), ...
                                                   [obj.frontXData(1) obj.frontYData(1)], ...
                                                   [obj.rearXData(5) obj.rearYData(5)]);
                    obj.info = strcat(obj.info,' Rear: Nur ein Punkt');
                case 2

                    [obj.p2, pbj.r2s] = fitTwoPoints(obj.rearXData(1:4), obj.rearYData(1:4), ...
                                                    [obj.frontXData(1) obj.frontYData(1)], ...
                                                    [obj.rearXData(5) obj.rearYData(5)]);
                    obj.info = strcat(obj.info, ' Rear: Nur zwei Punkte');
                case 3
                    [obj.p2,obj.r2s,obj.p4,obj.r4s] = fitThreePoints(obj.rearXData(1:4), obj.rearYData(1:4), ...
                                            [obj.frontXData(1) obj.frontYData(1)], ...
                                            [obj.rearXData(5) obj.rearYData(5)], ...
                                            obj.rearXData, obj.rearYData);
                    obj.info = strcat(obj.info,' Rear: Nur drei Punkte');                         
                otherwise
                    obj.info = strcat(obj.info,' Rear: Voller Fit');                                        
                    [obj.p2,obj.r2s] = fitBest(obj.rearXData, obj.rearYData, [obj.frontXData(1) obj.frontYData(1)]);
                    

            end
        end

        function plot(obj)

%            figure
            xdata = [obj.rearXData obj.frontXData];
            ydata = [obj.rearYData obj.frontYData];            

            pxpos = -.5:.1:max(xdata);
            pxneg = min(xdata):.1:.5;
            py = polyval(obj.p1,pxpos);
            p2y = polyval(obj.p2,pxneg);
            if isnan(obj.p3) == 1
               plot(xdata, ydata,'+',pxpos, py,pxneg,p2y);
            else
               py2 = polyval(obj.p3,pxpos);
               plot(xdata, ydata,'+',pxpos, py, pxpos, py2, pxneg,p2y);
            end
            axis([min(xdata) max(xdata) -2 10]);
            legend(sprintf(' g = %1.4f; %2.2f %2.2f %2.2f %2.2f', obj.r1s, obj.p1));
        end
            
    end
end

function bool = areTwoNeighbours(d)
    % simple helper funtion that checks whether the absolute difference of
    % the indices of the two non-zero numbers in the set d is 1, hence the
    % two points are neighbors.
    if length(d(d~=0)) ~= 2
        error 'more or less than two numbers are non-zero'
    end

    ind = find(d ~= 0);
    if abs(ind(1) - ind(2)) ~= 1
        bool = 0;
    else
        bool = 1;
    end
end


        %% fitOnePoint
        % Note that these function are described in detail in the section
        % "special cases of the fitting procedure".
        
        function [f,g] = fitOnePoint(xdata, ydata, Z, P)
        %
        % This function fits a single, non-zero data point
        %
           if length(ydata(ydata > 0)) ~= 1
               error 'more than one point is non-zero!'
           end
           
           % xdata and ydata consists of the first four points in fitting
           % direction. Z and P are the first point opposite to the fitting
           % direction and the next (5th) point in fitting direction,
           % repsectively. If they are omitted we set them to be Inf that
           % presumably will not result in a fit if it is taken into
           % consideration.
           
           if nargin < 4
               P = [Inf, Inf];
           end
           if nargin < 3
               Z = [-Inf, Inf];
           end
           
           % find the non-zero data point
           
           ind = find(ydata > 0);
           
           % if it is the last one consider P. If P(2) is a non-zero
           % number, omit the line assuming the structure does not belong
           % to the cell soma.
           
           if ind == 4
              if P(2) ~= 0 
                  f = 0;
                  g = NaN;
                  return
              end
           end
           
           % otherwise, fit.
           % prepare the data. fdx anf fdy represent the set T_y' in the
           % manuscript.

           fdx = [ Z(1) xdata P(1)];
           fdy = [ Z(2) ydata P(2)];

           % Note that if Z(2) ~= 0 or P(2) ~= 0 fdy has more than one
           % point that exceeds 0. We need its index
           
           fitInd = find (fdy == ydata(ind));
           
           % very unlikely, but more than one point in fdy could have
           % exactly the same value. We select the correct one. 
           
           if length(fitInd) ~= 1 && fitInd(2) < length(fdy)
                fitInd = fitInd(2);
           else
                fitInd = fitInd(1);
           end
            
           % Perform the fit
           
           [p,g] = fit([fdx(fitInd-1) fdx(fitInd) fdx(fitInd +1)]', ...
                       [fdy(fitInd-1) fdy(fitInd) fdy(fitInd +1)]', ...
                       'poly2');
                   
           % set the return values
           g = g.adjrsquare;
           f = [p.p1 p.p2 p.p3];
        end

        %% fitTwoPoints
        % Note that these function are described in detail in the section
        % "special cases of the fitting procedure".
        function [f,g] = fitTwoPoints(xdata, ydata, Z, P)
        
           if length(ydata(ydata > 0)) ~= 2
               error 'more or less than two numbers are non-zero!'
           end
           
           % set unpropitious values for P and Z if they were omitted
           
           if nargin < 4
               P = [Inf, Inf];
           end
           if nargin < 3
               Z = [-Inf, Inf];
           end


            if areTwoNeighbours(ydata) == 1
                % if the two points are neighbors
                % but not the last two ones
                lInd = find(ydata>0, 1, 'last');
                if P(2) > 0 && lInd == 4
                    g = NaN;
                    f = 0;
                    return
                end
                
                % fit a polynomial of third degree to the two non-zero
                % points and the neighbouring zeros.
                % Note that, of course, the resulting polynomial will have
                % its roots at fdx(lInd -1) and fdx(lInd +2)
                
                fdx = [Z(1) xdata P(1)];
                fdy = [Z(2) ydata P(2)];

                [p,q] = fit([fdx(lInd -1) fdx(lInd) fdx(lInd+1) fdx(lInd +2)]', ...
                            [fdy(lInd -1) fdy(lInd) fdy(lInd+1) fdy(lInd +2)]', ...
                            'poly3');
                g=q.adjrsquare;
                f=[p.p1 p.p2 p.p3 p.p4];
                return
            else
                % If the two points are no neighbors we fit the one closer
                % to zero with function fitOnePoint
                
                sInd = find(ydata > 0, 1,'first');
                if sInd > 1
                    [f, g] = fitOnePoint([xdata(sInd-1) xdata(sInd) xdata(sInd +1)], ...
                                         [ydata(sInd-1) ydata(sInd) ydata(sInd +1)]);
                                     
                else
                    [f,g] = fitOnePoint([xdata(sInd) xdata(sInd+1)], [ydata(sInd) ydata(sInd+1)], Z);
                end
            end
        end
        
        %% fitThreePoints
        % Note that these function are described in detail in the section
        % "special cases of the fitting procedure".
        % 

        function [f,g, f2, g2] = fitThreePoints(xdata, ydata, Z,P, allXData, allYData)
           if length(ydata(ydata > 0)) ~= 3
               error 'more or less than three points are non-zero!'
           end
           
           % set unpropitious values for P and Z if they were omitted
           if nargin < 4
               P = [Inf, Inf];
           end
           if nargin < 3
               Z = [-Inf, Inf];
           end
           
           % initialize f2 and g2
           f2 = NaN;   
           g2 = NaN;
           
           % Now find the non-zero points and check their location
           
           nonzero = find(ydata > 0);
           
           % if z_p4 == 0
           if nonzero == [1 2 3] %#ok<BDSCA>
                    
                    % if the first four points are non-zero use "fitBest"
                    if Z(2) > 0
                        [f,g] = fitBest(allXData, allYData, Z);
                        return
                    % otherwise fit a polynomial of 3rd degree to p1...p4
                    else
                        [p,q] = fit(xdata', ydata', 'poly3');
                        f = [p.p1 p.p2 p.p3 p.p4];
                        g = q.adjrsquare;
                        return
                    end
           % if z_p2 == 0        
           elseif nonzero == [1 3 4] %#ok<BDSCA>
                    if Z(2) > 0 || P(2) > 0
                        % If z_p0, z_P1, z_p3, z_p4 and z_p5 are non-zero
                        % we assume a single structure aand call "fitBest".
                        % Note that "fitBest" will omit p2.
                        [f,g] = fitBest(allXData, allYData, Z);
                        return
                    else
                        % Otherwise we fit the single and the neighboring
                        % data points seperately
                        
                        [f,g] = fitOnePoint(xdata(1:2), ydata(1:2) ,Z);
                        [f2, g2] = fitTwoPoints(xdata(2:4), ydata(2:4),[xdata(1) ydata(1)], P);
                        return
                    end
            elseif nonzero ==  [1 2 4] %#ok<BDSCA>
                        % as above, but vice versa. Note that we don't
                        % assume a single structure here.
                        [f,g] = fitTwoPoints(xdata(1:3), ydata(1:3) ,Z);
                        [f2, g2] = fitOnePoint(xdata(3:4), ydata(3:4),[-Inf Inf], P);
                        return
            % if z_p1 == 0
            elseif nonzero == [2 3 4] %#ok<BDSCA>
                    % if the z-coordinate of the next point in fitting
                    % direction is non-zero we assume an assymetric shape
                    % and use "fitBest"
                    if P(2) > 0
                       [f,g] = fitBest(allXData, allYData, Z);
                       return
                    else
                    % otheriwse fit a polynomial of thrid degree to the data.    
                        fdatax = [xdata P(1)];
                        fdatay = [ydata P(2)];
                        [p,q] = fit(fdatax',fdatay','poly3');
                        f = [p.p1 p.p2 p.p3 p.p4];
                        g = q.adjrsquare;
                        return
                    end
            end
        end

        %% fitBest
        function [f,g] = fitBest(xdata, ydata, Z, n)
            % determine the fitting direction
            dir = 1;
            if xdata(1) < 0
                dir = -1;
            end
            
            % if "n" is omitted we use polynomials of thrid degree,
            % otherwise we construct the fitting method by concatenating
            % the string "poly" and the value of "n"
            % 
            if nargin == 3
                n = 3;
                method = 'poly3';
            else
                method = strcat('poly', sprintf('%d',round(n)));
                n = round(n);
            end
            
            % if n < 2 return 0
            
            if n < 2
                f = 0;
                g = NaN;
                return
            end

            % Since we want to omit all non-zero data points but the one
            % opposite to the current fit firection we have to take care of
            % it.
            
            if Z(2) > 0
             
               % collect data for fitting.
               fy = [Z(2) ydata];
               fx = [Z(1) xdata];
               
               % find indices if the points with a zero z-coordinate
               stripZerosInd = find (fy == 0);
               
               % take the first n+1 points for fitting. 
               
               numFitPoints = n+1;
               
               % now add the indices of the points not located in fitting
               % direction the the list of indices that will be omitted.
               if dir == 1
                   stripPointsInd = find(fx > fx(numFitPoints));
               else
                   stripPointsInd = find(fx < fx(numFitPoints));
               end
               
               % exclude the data points with zero z-coordinate (eq. 8)
               stripZeroDat = excludedata(fx',fy','indices',stripZerosInd);
               
               % exclude data points located in opposite direction
               stripPointsDat = excludedata(fx',fy','indices',stripPointsInd);
               
               % calculate the exculdedData by elementwise OR operation
               excludedData = stripPointsDat | stripZeroDat;
               
               % prepare variables to store the vest fit
               oldlength = -1; 
               best_adjrs = -1;
               poly = NaN;
               polyNaN = NaN;
               
               % Note that excludedData is a logical vector. Zero elements
               % mark elements that should by included. Thus testing
               % whether oldlength is smaller than the number of zeros
               % within excludedData is a suitable test to check whther we
               % still have to perform a fit.
               
               while oldlength < length(excludedData(excludedData == 0))
                   
                    % Since we initialized with n+1 we now have n+2 data
                    % points as required for fitting.
                    numFitPoints = numFitPoints + 1;
                    
                    % To avoid errors check whether fx comprises of enough
                    % data points. Due to the previous calculations and
                    % tests this sholud never become true.
                    if numFitPoints > length(fx)
                       numFitPoints = length(fx); 
                    end
                    
                    % now strip all but the first "numFitPoints" data
                    % points (eq. 9).
                    if dir == 1
                        stripPointsInd = find(fx > fx(numFitPoints));
                    else
                        stripPointsInd = find(fx < fx(numFitPoints));
                    end
                    stripPointsDat = excludedata(fx',fy','indices',stripPointsInd);
                    oldExcludedData = excludedData;
                    excludedData = stripPointsDat | stripZeroDat;
                    
                    % update "oldlength"
                    oldlength = length(excludedData(oldExcludedData == 0));
                    
                    % if we don't have enough points for fitting yet start
                    % again 
                    
                    if length(oldExcludedData(oldExcludedData == 0)) < n+1
                       continue 
                    end
                    
                    % set fitoptions and perform fit
                    fo = fitoptions(method, 'Exclude', oldExcludedData);
                    [p,q] = fit(fx',fy',method,fo);
                    
                    % calculate the roots of the polynomial
                    r = roots(obj2poly(p,n));
                    
                    % calculate the root closest to zero. Note that
                    % "nullstellen" is the gemrna word for "roots". We use
                    % it here as an identifier since "roots" is the
                    % function for the calculation of the roots.
                    
                    % first, get only the real roots
                    nullstellen = r(imag(r)==0);            
                    
                    % if no real root exists continue the while loop
                    if isempty(nullstellen)
                        continue
                    end
                    
                    % check whether root in fitting direction exist,
                    % otheriwse continue the while loop
                    nullstellen = nullstellen * dir;
                    if isempty(nullstellen(nullstellen > 0))
                       continue
                    end

                     % now store the polynomial etc if the corresponding
                     % adjrsquare value is better than the one stored
                     % hitherto.

                    if q.adjrsquare > best_adjrs && isnan(q.adjrsquare) == 0 

                        poly = obj2poly(p,n);
                        g = q.adjrsquare;
                        best_adjrs = q.adjrsquare;
                    end
                    
                    % if adjrsquare is NaN the number of points that were
                    % included in the fit must have been n+1, hence store
                    % this polynomial for the case that no other polynomial
                    % mathces the requirements.
                    if isnan(q.adjrsquare)
                        polyNaN = obj2poly(p,n);
                    end

               end
               
               % assign the best polynomial to the return value
               f = poly;
               if isnan(poly)
                  % no fit was found. Check the fit with adjrsquare == NaN
                  f = polyNaN;
                  g = NaN;
                  
                  % if f (and hence polyNaN) is NaN the corresponding fit
                  % does not have a suitable root. We then call "fitBest"
                  % recursively with a decreased n.
                  if length(f) == 1 && isnan(f) == 1
                    [f,g] = fitBest(xdata, ydata, Z, n-1);
                    return
                  end
                  
                  return;
               end
            else 
                % the z-coordinate of the data point Z is zero. This
                % requires a slightly modified strategy to exclude data.
                % Most of the following code is the same as above (and
                % doubtlessly, it could have been coded more compact).
                fx = [Z(1) xdata];
                fy = [Z(2) ydata];
                
                
                firstNonZeroInd = find(fy > 0, 1, 'first');
                stripZerosInd = find(fy <= 0);
                stripZerosInd(stripZerosInd == firstNonZeroInd -1) = [];
                numFitPoints = n+1;
                if dir == 1
                    stripPointsInd = find(fx > fx(numFitPoints));
                else
                    stripPointsInd = find(fx < fx(numFitPoints));
                end
                stripZeroDat = excludedata(fx',fy','indices',stripZerosInd);
                stripPointsDat = excludedata(fx',fy','indices',stripPointsInd);
                excludedData = stripPointsDat | stripZeroDat;
                oldlength = -1; 
                best_adjrs = -1;
                poly = NaN;
                polyNaN = NaN;
                while oldlength < length(excludedData(excludedData == 0))
                    numFitPoints = numFitPoints + 1;
                    if numFitPoints > length(fx)
                        numFitPoints = length(fx);
                    end
                    if dir == 1
                        stripPointsInd = find(fx > fx(numFitPoints));
                    else
                        stripPointsInd = find(fx < fx(numFitPoints));
                    end
                    stripPointsDat = excludedata(fx',fy','indices',stripPointsInd);
                    oldExcludedData = excludedData;
                    excludedData = stripPointsDat | stripZeroDat;
                    oldlength = length(excludedData(oldExcludedData == 0));
                    if length(oldExcludedData(oldExcludedData == 0)) < n+1
                       continue 
                    end
                    fo = fitoptions(method, 'Exclude', oldExcludedData);
                    [p,q] = fit(fx',fy',method,fo);
                    r = roots(obj2poly(p,n));
                    nullstellen = r(imag(r)==0);            
                    if isempty(nullstellen)
                        continue
                    end
                    nullstellen = nullstellen * dir;
                    if isempty(nullstellen(nullstellen > 0))
                       continue
                    end
                    if q.adjrsquare > best_adjrs && isnan(q.adjrsquare)==0 
                        poly = obj2poly(p,n);
                        g = q.adjrsquare;
                        best_adjrs = q.adjrsquare;
                    end
                    if isnan(q.adjrsquare)
                        polyNaN = obj2poly(p,n);
                    end
                end
                f = poly;
                if isnan(poly) 
                    f = polyNaN;
                    g = NaN;
                    if length(f) == 1 && isnan(f) == 1
                        [f,g] = fitBest(xdata, ydata, Z, n-1);
                        return
                    end
                    return;
                end                   
            end
        end
            
        
        function p = obj2poly(o,n)
        % simple helper function for the conversion of a cfit-object o to a
        % polynomial of n-th degree.
            switch n
                case 5
                    p = [o.p1 o.p2 o.p3 o.p4 o.p5 o.p6];
                case 4
                    p = [o.p1 o.p2 o.p3 o.p4 o.p5];
                case 3
                    p = [o.p1 o.p2 o.p3 o.p4];
                    return
                case 2
                    p = [o.p1 o.p2 o.p3];
                case 1
                    p = [o.p1 o.p2];
            end
        end
         
