# Supplementary material for: A boundary delimitation algorithm to approximate cell soma volumes of bipolar cells from topographical data obtained by scanning probe microscopy
Source: BMC Bioinformatics. 2010 Jun 15;11:323. doi: 10.1186/1471-2105-11-323 (PMC2912302; doi:10.1186/1471-2105-11-323)
Supplement: Additional file 1 — This file is a zip archive including the Matlab code of the algorithm described above. To access the BDA extract (e.g. by using the unzip tool) the archive into a directory included in Matlab's path or, preferably, adjust Matlab's path. The archive consists of the following files (a detailed description is included in the respective file): cellDirection.m Determines the heading direction of a cell. See eqs. (2) and (3). CellFit.m Class performing the fitting procedure. See eqs. (8), (9) and (10), figs. 7 and 8 and section Approximation of the contour of a single data line. CellSomaVolumeCalculation.m Main class performing the BDA. It calls the respective procedures and class constructors and provides access to the data as described below. It calculates the dimensions of the rotated scan, see fig. 4 and eq. (4). centroid2 D.m Calculates the centroid of a given area, see eq. (1). getAreaAtHeight.m Reduces the z-coordinates of a set of pixels to boolean values indicating whether the z-coordinate exceeds a threshold. See section Approximation of the position of the nucleus. getInterpolZ.m Calculates the interpolated z'-coordinate, see eqs. (6) and (7). getLineFromCentroid.m Calculates the x'-, y'-, - and z'-coordinates of a line parallel to the heading direction of the cell at a selectable distance from the C90, therefore it performs the rotation and translation of the data. See eq. (5). SICMScan.m Class file for reading SICM data. To apply the BDA to scanning probe microscopical data stored in a text file consisting of three columns representing the x-, y- and z-coordinates use cell = CellSomaVolumeCalculation('</path/to/data>') Here, </path/to/data>has to be substituted with the path and filename of the data to be investigated. After the BDA has finished the methods cell.plot, cell.plotRotated and cell.plotVolume are available to plot the raw data, the rotated and interpolated data and the contribution of each pixel to the cell soma volume, respectively (see fig. 11). [file 1471-2105-11-323-S1.ZIP › CellSomaVolumeCalculation.m]

classdef CellSomaVolumeCalculation < SICMScan
%
% class CellSomaVolumeCalculation
% -------------------------------
%    extends SICMScan
% 
% This class performs the Boundary Delimitation Algorithm.
% See comments for details.
%
% Call it from MATLAB with:
% 
% cell = CellSomaVolumeCalculation(filename)
%
% 
% If necessary, you should adjust the setting in the properties-section of
% this file.
% 

    % define properties
    properties

        % Threshold (same unit as the data in the SICM data file) that
        % should be used for the threshold filter.
        
        threshold = 1;

        % Relative height of the area that serves as the basis for the 
        % calculation of the location of the nucleus
        
        centroidCalcHeight = .9;
        
        % Relative or absolute height of the area that serves as the basis
        % for the calculation of the nucleus. If < 1 it is used as relative
        % height. 

        angleCalcHeight = 1;
    end
    
    properties (SetAccess = protected)
        centroid
        centroidAngle
        angle
        line
        perpend
        rxdata
        rydata
        rzdata
        rearVol = 0;
        frontVol= 0;
        Vol=0;
        width;
        boundaries;
    end
    
    % define methods

    methods
        
        function obj = CellSomaVolumeCalculation(fn)
            % call parent constructor
            obj = obj@SICMScan(fn);
            obj.width=0;

            % prepare data
            [xgrid, ygrid] = meshgrid(0:obj.dx:obj.xlength, 0:obj.dy:obj.ylength);
            zdata = griddata (obj.x, obj.y, obj.z, xgrid, ygrid);
            
            
            % get Areas
            areaAngle = getAreaAtHeight(xgrid, ygrid, zdata, obj.angleCalcHeight, obj.angleCalcHeight >= 1);
            areaCentroid = getAreaAtHeight(xgrid, ygrid, zdata, obj.centroidCalcHeight,obj.centroidCalcHeight>=1);
            
            % and calc centroid
            
            obj.centroid = centroid2D(areaCentroid,xgrid,ygrid);
            

%            obj.centroidAngle = centroid2D(areaAngle);

            obj.angle = cellDirection(xgrid,ygrid,areaAngle, obj.centroid);

            %% construct line and perpendicular line
            % eq.2 of the manuscript
            obj.line = [tand(obj.angle) obj.centroid(2) - tand(obj.angle)*obj.centroid(1)];
            obj.perpend = [-1/obj.line(1) obj.centroid(2)+obj.centroid(1)/obj.line(1)];

            % calculate the y-dimension of the rotated scan
            % Note that if the cell already is located in parallel to the
            % abscissa this does not work. 

            % The four vertices of the scan:
            
            vert = [obj.x(1) obj.y(1); obj.x(end) obj.y(1);...
                    obj.x(1) obj.y(end);obj.x(end) obj.y(end)];
            ydimen = [];
            xdimen = [];
            for k=1:length(vert)
                % calculate the point of intersection between obj.line and
                % a line perpendicular to obj.line through the vertices.
                
                % to keep things clear: the perpendicular lines through the
                % vertice...
                
                
                perpy = [obj.perpend(1) vert(k,2)-obj.perpend(1)*vert(k,1)];
                perpx = [obj.line(1) vert(k,2)-obj.line(1)*vert(k,1)];
                
                
                % ...and the point of intersection 
                intery = [(obj.line(2)-perpy(2))/(perpy(1)-obj.line(1)) polyval(obj.line, (obj.line(2)-perpy(2))/(perpy(1)-obj.line(1)))];
                interx = [(obj.perpend(2)-perpx(2))/(perpx(1)-obj.perpend(1)) polyval(obj.perpend,(obj.perpend(2)-perpx(2))/(perpx(1)-obj.perpend(1)))];

                % consider the distance if inter{x|y} is located within the original
                % scan
                if   interx(1) >= obj.x(1) && interx(1) <= obj.x(end) ...
                  && interx(2) >= obj.y(1) && interx(2) <= obj.y(end)
                    % Note that the following comments "%#ok<AGROW>" are
                    % set to prevent a warning "xdimen growing inside a
                    % loop" in MATLAB's editor  
                
                    xdimen = [xdimen sqrt((vert(k,1)-interx(1))^2+(vert(k,2)-interx(2))^2)]; %#ok<AGROW>
                end
                if   intery(1) >= obj.x(1) && intery(1) <= obj.x(end) ...
                  && intery(2) >= obj.y(1) && intery(2) <= obj.y(end)
                    ydimen = [ydimen sqrt((vert(k,1)-intery(1))^2+(vert(k,2)-intery(2))^2)]; %#ok<AGROW>
                end
            end

            % the upper- and lower limit of the y'-axis, eq. 4

            upperlimity = obj.dy*ceil(ydimen(2)/obj.dy);
            lowerlimity = obj.dy*floor(-ydimen(1)/obj.dy);
            
            % and (nearly) the same for the x'-dimensions
            
            upperlimitx = obj.dx*ceil(xdimen(2)/obj.dx);
            lowerlimitx = -xdimen(1);
            
            % initialize the matrices for the rotated data
            obj.rxdata = [];
            obj.rydata = [];
            obj.rzdata = [];

            % and get every data row linewise
            
            for i=lowerlimity:obj.dy:upperlimity
        
                % Rotation etc is performed in the function
                % getLineFromCentroid
                
                [xt, yt, zt] = getLineFromCentroid(zdata, obj.centroid, obj.angle, i,[lowerlimitx upperlimitx], obj.dx);

                obj.rxdata = [obj.rxdata; xt];
                obj.rydata = [obj.rydata; yt];
                obj.rzdata = [obj.rzdata; zt];
                
                if ~isempty(zt > 0)
                    obj.boundaries = [obj.boundaries; i NaN NaN NaN NaN NaN NaN NaN NaN];
                    
                    countedThisLine = 0;
                    
                    % The fitting procedure is performed in the Class
                    % "CellFit"
                    
                    Fit = CellFit(xt, zt);

                    % Fit comprises four polynomials, two of which
                    % represent the fit in +x and -x direction,
                    % respectively. Note that the second polynomial only is
                    % set if one of the special cases of the fitting
                    % procedure occured.
                    % 
                    
                    if ~isnan(Fit.p3)
                        if countedThisLine < 1
                            obj.width = obj.width +1;
                            countedThisLine = 1;
                        end
                        r = roots(Fit.p3);
                        nullstellen = r(imag(r) == 0);
                        s = min(nullstellen(nullstellen > 0));
                        e = max(nullstellen(nullstellen > 0));
                        obj.boundaries(end,8:9) = [s e];
                        count = find (xt > s, 1, 'first');
                        while count <= length(xt) && xt(count) < e
                           obj.frontVol = obj.frontVol + zt(count);
                           count = count +1;
                        end
                    end
                    if ~isnan(Fit.p4)
                        if countedThisLine < 1
                            obj.width = obj.width +1;
                            countedThisLine = 1;
                        end
                        r = roots(Fit.p4);
                        nullstellen = r(imag(r) == 0);
                        s = min(nullstellen(nullstellen < 0));
                        e = max(nullstellen(nullstellen < 0));
                        obj.boundaries(end,2:3) = [s e];
                        count = find (xt > s, 1, 'first');
                        while count <= length(xt) && xt(count) < e
                           obj.rearVol = obj.rearVol + zt(count);
                           count = count +1;
                        end
                    end
                    if Fit.p1 ~= 0
                        if countedThisLine < 1
                            obj.width = obj.width +1;
                            countedThisLine = 1;
                        end
                        r = roots(Fit.p1);
                        nullstellen = r(imag(r)==0 );
                        if length(nullstellen(nullstellen > 0)) == 1
                            s = 0;
                            e = nullstellen(nullstellen > 0);
                        elseif length(nullstellen(nullstellen > 0)) == 2
                            if zt(find(xt > 0, 1, 'first')) > 0
                                s = 0;
                                e = min(nullstellen(nullstellen > 0));
                            else
                                s = min(nullstellen(nullstellen > 0));
                                e = max(nullstellen(nullstellen > 0));
                            end
                        else
                            nullsort = sort(nullstellen);
                            if polyval(Fit.p1,min(nullstellen)-1) > 0
                                s = nullsort(2);
                                e = nullsort(3);
                            else
                                s = nullsort(1);
                                e = nullsort(2);
                            end
                        end
                        obj.boundaries(end,6:7) = [s e];
                        count = find (xt > s, 1, 'first');
                        while count <= length(xt) && xt(count) < e 
                           obj.frontVol = obj.frontVol + zt(count);
                           count = count +1;
                           
                        end
                    end
                    if Fit.p2 ~= 0
                        if countedThisLine < 1
                            obj.width = obj.width +1;
                            countedThisLine = 1;
                        end
                        r = roots(Fit.p2);
                        nullstellen = r(imag(r)==0 );

                        if length(nullstellen(nullstellen < 0)) == 1
                            s = nullstellen(nullstellen < 0);
                            e = 0;
                        elseif length(nullstellen(nullstellen < 0)) == 2
                            if zt(find(xt < 0, 1, 'last')) > 0
                                s = max(nullstellen(nullstellen < 0));
                                e = 0;
                            else
                                s = min(nullstellen(nullstellen < 0));
                                e = max(nullstellen(nullstellen < 0));
                            end
                        else
                            nullsort = sort(nullstellen);
                            if polyval(Fit.p2,min(nullstellen)-1) > 0
                                s = nullsort(2);
                                e = nullsort(3);
                            else
                                s = nullsort(1);
                                e = nullsort(2);
                            end
                        end
                        obj.boundaries(end,4:5) = [s e];
                        count = find (xt < s, 1, 'first');
                        if isempty(count)
                            count = 1;
                        end;

                        while count <= length(xt) && xt(count) < e
                           obj.rearVol = obj.rearVol + zt(count);
                           count = count +1;
                           
                        end
                    end
                end

            end
            obj.Vol = obj.frontVol + obj.rearVol;

        end


        function plotRotated(obj)
            surface(obj.rxdata, obj.rydata, obj.rzdata,'EdgeColor','none');
            colormap('Bone');

        end
        function plotVolume(obj)
            tmp =size(obj.rzdata);
            soma = zeros(tmp);
            numy = tmp(1);
            numx = tmp(2);
            for count = 1 : numy
                boundary = obj.boundaries(obj.boundaries(:,1)==obj.rydata(count,1),:);
                if ~isempty(boundary)
                    for count2 = 1 : numx
                        % as shorthand
                        curr = obj.rxdata(count,count2);
                        for i = 2:2:8
                            if curr > boundary(i) && curr < boundary(i+1)
                                soma(count, count2) = obj.rzdata(count,count2)*obj.dx*obj.dy/obj.Vol;
                            end
                        end
                    end
                end
            end
            surface(obj.rxdata,obj.rydata,soma);
        end
            
    end
end
