# Supplementary material for: A boundary delimitation algorithm to approximate cell soma volumes of bipolar cells from topographical data obtained by scanning probe microscopy
Source: BMC Bioinformatics. 2010 Jun 15;11:323. doi: 10.1186/1471-2105-11-323 (PMC2912302; doi:10.1186/1471-2105-11-323)
Supplement: Additional file 1 — This file is a zip archive including the Matlab code of the algorithm described above. To access the BDA extract (e.g. by using the unzip tool) the archive into a directory included in Matlab's path or, preferably, adjust Matlab's path. The archive consists of the following files (a detailed description is included in the respective file): cellDirection.m Determines the heading direction of a cell. See eqs. (2) and (3). CellFit.m Class performing the fitting procedure. See eqs. (8), (9) and (10), figs. 7 and 8 and section Approximation of the contour of a single data line. CellSomaVolumeCalculation.m Main class performing the BDA. It calls the respective procedures and class constructors and provides access to the data as described below. It calculates the dimensions of the rotated scan, see fig. 4 and eq. (4). centroid2 D.m Calculates the centroid of a given area, see eq. (1). getAreaAtHeight.m Reduces the z-coordinates of a set of pixels to boolean values indicating whether the z-coordinate exceeds a threshold. See section Approximation of the position of the nucleus. getInterpolZ.m Calculates the interpolated z'-coordinate, see eqs. (6) and (7). getLineFromCentroid.m Calculates the x'-, y'-, - and z'-coordinates of a line parallel to the heading direction of the cell at a selectable distance from the C90, therefore it performs the rotation and translation of the data. See eq. (5). SICMScan.m Class file for reading SICM data. To apply the BDA to scanning probe microscopical data stored in a text file consisting of three columns representing the x-, y- and z-coordinates use cell = CellSomaVolumeCalculation('</path/to/data>') Here, </path/to/data>has to be substituted with the path and filename of the data to be investigated. After the BDA has finished the methods cell.plot, cell.plotRotated and cell.plotVolume are available to plot the raw data, the rotated and interpolated data and the contribution of each pixel to the cell soma volume, respectively (see fig. 11). [file 1471-2105-11-323-S1.ZIP › getInterpolZ.m]

function z = getInterpolZ ( data, x, y, Dx, Dy)
% 
% getInterpolZ
% ------------
%
% returns an interpolated z-Value
% Interpolation is linear (by triangular interpolation)
%
% input
%  data: matrix of z-data
%  x,y : x,y values of interest
%  [Dx, Dy] specifies the stepsize. If omitted 1 is assumed

if nargin == 3
    Dx = 1;
    Dy = 1;
end

x = x/Dx;
y = y/Dy;


% check whether x and y specify a known data point and thus no
% interpolation is needed.
%
% Note that MATLAB does not index arrays with 0 as first index but with 1,
% so we have to increase the index by 1 when we access the z-data.

if ceil(x) == x && ceil(y) == y
   z = data(x+1,y+1);
   return;
end


% if the x-coordinate matches a measured one calculate the interpolated
% z-value on the basis of the straight through the surrounding points in
% y-direction

if ceil(x) == x
    p1 = [x+1; floor(y+1)];
    p2 = [x+1; ceil(y+1)];
    
    z1 = data(p1(1), p1(2));
    z2 = data(p2(1), p2(2));
    
    Dz = z2 - z1;
    
    DeltaY = y - p1(2);
    
    z = z1 + DeltaY * Dz;
    return
end

% if the y-coordinate matches a measured one...
% same as above 

if ceil(y) == y
    p1 = [floor(x+1); y+1];
    p2 = [ceil(x+1); y+1];
    
    z1 = data(p1(1), p1(2));
    z2 = data(p2(1), p2(2));
    
    Dz = z2 - z1;
    
    DeltaX = x - p1(1);
    
    z = z1 + DeltaX * Dz;
    return
end

% the surrounding pixels

p1 = [ floor(x) ; floor(y) ];
p2 = [ floor(x) ; ceil(y) ];
p3 = [ ceil(x); floor(y)];
p4 = [ ceil(x); ceil(y)];

% their z-values

z1 = data(p1(1)+1, p1(2)+1);
z2 = data(p2(1)+1, p2(2)+1);
z3 = data(p3(1)+1, p3(2)+1);
z4 = data(p4(1)+1, p4(2)+1);

% if the z-values do not differ
if z1 == z2 && z2 == z3 && z3 == z4
    z = z1;
    return
end


% now we calculate the interpolated z-value as described in eq. 7

z_sum = 0;
n = 0;

% 1 2 3

if  isOnTriangle(p1,p2,p3,[x;y]) == 1
    Dz_x = z3 - z1;
    Dz_y = z2 - z1;
    
    % The second addend yields the z-value at the desired position of the
    % plane defined by p1, p2 and p3 (eq. 6). Note that the division x/Dx
    % was performed at the beginning of this function, therefore we use
    % x*Dx instead of x.
    z_sum = z_sum + (x*Dx - p1(1))*Dz_x/Dx + (y*Dy-p1(2))*Dz_y/Dy + z1;
    n = n+1;
end
% 2 1 4

if  isOnTriangle(p2,p1,p4,[x;y]) == 1
    Dz_x = z4 - z2;
    Dz_y = z2 - z1;
    n = n + 1;
    z_sum = z_sum + (x*Dx - p2(1))*Dz_x/Dx + (y*Dy-p2(2))*Dz_y/Dy + z2;
end
% 3 1 4

if  isOnTriangle(p3,p1,p4,[x;y]) == 1
    Dz_x = z3 - z1;
    Dz_y = z4 - z3;
    n = n + 1;
    z_sum = z_sum + (x*Dx - p3(1))*Dz_x/Dx + (y*Dy-p3(2))*Dz_y/Dy + z3;
end
% 4 2 3

if isOnTriangle(p4,p2,p3,[x;y]) == 1
    Dz_x = z4 - z2;
    Dz_y = z4 - z3;
    n = n + 1;
    z_sum = z_sum + (x*Dx - p4(1))*Dz_x/Dx + (y*Dy-p4(2))*Dz_y/Dy + z4;
end

% Calculate the average z-value (eq. 7)

z = z_sum/n;


function bool = isOnTriangle (p1, p2, p3, p)
% This function checks wheter p is located within the triangle p1p2p3.
%
% if p is within the triangle p1p2p3 the sum of the angles (p1,p)(p2,p),
% (p2,p)(p3,p) and (p1,p)(p3,p) must be 360. (Step function in eq. 7)
summe = 0;

% law of cosines

summe = summe + acosd ( -((dist(p1,p2))^2 - (dist(p1,p))^2 - (dist(p2,p))^2)/ (2*dist(p1,p)*dist(p2,p)));
summe = summe + acosd ( -((dist(p2,p3))^2 - (dist(p2,p))^2 - (dist(p3,p))^2)/ (2*dist(p2,p)*dist(p3,p)));
summe = summe + acosd ( -((dist(p3,p1))^2 - (dist(p3,p))^2 - (dist(p1,p))^2)/ (2*dist(p3,p)*dist(p1,p)));

% Note that the MATLAB function acosd is not as precise as necessary. We
% assume that if |360-summe| < 0.00001 this is due to the internal
% representation of acosd.

if round (summe*10000) == 3600000
    bool = 1;
else
    bool = 0;
end


function d = dist (a, b)
% This function calculates the distance between the points a=(a_x, a_y) and
% b=(b_x,b_y).
d = sqrt( (a(1)-b(1))^2 + (a(2)-b(2))^2);
