# Supplementary material for: A boundary delimitation algorithm to approximate cell soma volumes of bipolar cells from topographical data obtained by scanning probe microscopy
Source: BMC Bioinformatics. 2010 Jun 15;11:323. doi: 10.1186/1471-2105-11-323 (PMC2912302; doi:10.1186/1471-2105-11-323)
Supplement: Additional file 2 — This file is a zip archive containing the data of the cells depicted in figs. 11and 12. Note that these data were processed as described in the Methods section. Files within the archive are named according to the figure label. Since the data shown in Figure 11Ac and Figure 12A originate from the same recording we included a soft link instead of a copy of the data. [file 1471-2105-11-323-S2.ZIP]

Archive with 6 entries (6 files):
- Cell-fig11A.sic
- Cell-fig11B.sic
- Cell-fig11C.sic
- Cell-fig11D.sic
- Cell-fig12Aa.sic
- Cell-fig12Ba.sic
