# Supplementary material for: A boundary delimitation algorithm to approximate cell soma volumes of bipolar cells from topographical data obtained by scanning probe microscopy
Source: BMC Bioinformatics. 2010 Jun 15;11:323. doi: 10.1186/1471-2105-11-323 (PMC2912302; doi:10.1186/1471-2105-11-323)
Supplement: Additional file 2 — This file is a zip archive containing the data of the cells depicted in figs. 11and 12. Note that these data were processed as described in the Methods section. Files within the archive are named according to the figure label. Since the data shown in Figure 11Ac and Figure 12A originate from the same recording we included a soft link instead of a copy of the data. [file 1471-2105-11-323-S2.ZIP › Cell-fig11B.sic]

   0    0    0000000000
   1    0    0000000000
   2    0    0000000000
   3    0    0000000000
   4    0    0000000000
   5    0    0000000000
   6    0    0000000000
   7    0    0000000000
   8    0    0000000000
   9    0    0000000000
  10    0    0000000000
  11    0    0000000000
  12    0    0000000000
  13    0    0000000000
  14    0    0000000000
  15    0    0000000000
  16    0    0000000000
  17    0    0000000000
  18    0    0000000000
  19    0    0000000000
  20    0    0000000000
  21    0    0000000000
  22    0    0000000000
  23    0    0000000000
  24    0    0000000000
  25    0    0000000000
  26    0    0000000000
  27    0    0000000000
  28    0    0000000000
  29    0    0000000000
   0    1    0000000000
   1    1    0000000000
   2    1    0000000000
   3    1    0000000000
   4    1    0000000000
   5    1    0000000000
   6    1    0000000000
   7    1    0000000000
   8    1    0000000000
   9    1    0000000000
  10    1    0000000000
  11    1    0000000000
  12    1    0000000000
  13    1    0000000000
  14    1    0000000000
  15    1    0000000000
  16    1    0000000000
  17    1    0000000000
  18    1    0000000000
  19    1    0000000000
  20    1    0000000000
  21    1    0000000000
  22    1    0000000000
  23    1    0000000000
  24    1    0000000000
  25    1    0000000000
  26    1    0000000000
  27    1    0000000000
  28    1    0000000000
  29    1    0000000000
   0    2    0000000000
   1    2    0000000000
   2    2    0000000000
   3    2    0000000000
   4    2    0000000000
   5    2    0000000000
   6    2    0000000000
   7    2    0000000000
   8    2    0000000000
   9    2    0000000000
  10    2    0000000000
  11    2    0000000000
  12    2    0000000000
  13    2    0000000000
  14    2    0000000000
  15    2    0000000000
  16    2    0000000000
  17    2    0000000000
  18    2    0000000000
  19    2    0000000000
  20    2    0000000000
  21    2    0000000000
  22    2    0000000000
  23    2    0000000000
  24    2    0000000000
  25    2    0000000000
  26    2    0000000000
  27    2    0000000000
  28    2    0000000000
  29    2    0000000000
   0    3    0000000000
   1    3    0000000000
   2    3    0000000000
   3    3    0000000000
   4    3    0000000000
   5    3    0000000000
   6    3    0000000000
   7    3    0000000000
   8    3    0000000000
   9    3    0000000000
  10    3    0000000000
  11    3    0000000000
  12    3    0000000000
  13    3    0000000000
  14    3    0000000000
  15    3    0000000000
  16    3    0000000000
  17    3    0000000000
  18    3    0000000000
  19    3    0000000000
  20    3    0000000000
  21    3    0000000000
  22    3    0000000000
  23    3    0000000000
  24    3    0000000000
  25    3    0000000000
  26    3    0000000000
  27    3    0000000000
  28    3    0000000000
  29    3    0000000000
   0    4    0000000000
   1    4    0000000000
   2    4    0000000000
   3    4    0000000000
   4    4    0000000000
   5    4    0000000000
   6    4    0000000000
   7    4    0000000000
   8    4    0000000000
   9    4    0000000000
  10    4    0000000000
  11    4    0000000000
  12    4    0000000000
  13    4    0000000000
  14    4    0000000000
  15    4    0000000000
  16    4    0000000000
  17    4    0000000000
  18    4    0000000000
  19    4    0000000000
  20    4    0000000000
  21    4    0000000000
  22    4    0000000000
  23    4    0000000000
  24    4    0000000000
  25    4    0000000000
  26    4    0000000000
  27    4    0000000000
  28    4    0000000000
  29    4    0000000000
   0    5    0000000000
   1    5    0000000000
   2    5    0000000000
   3    5    0000000000
   4    5    0000000000
   5    5    0000000000
   6    5    0000000000
   7    5    0000000000
   8    5    0000000000
   9    5    0000000000
  10    5    0000000000
  11    5    0000000000
  12    5    0000000000
  13    5    0000000000
  14    5    0000000000
  15    5    0000000000
  16    5    0000000000
  17    5    0000000000
  18    5    0000000000
  19    5    0000000000
  20    5    0000000000
  21    5    0000000000
  22    5    0000000000
  23    5    0000000000
  24    5    0000000000
  25    5    0000000000
  26    5    0000000000
  27    5    0000000000
  28    5 2.0394797074e+00
  29    5    0000000000
   0    6    0000000000
   1    6    0000000000
   2    6    0000000000
   3    6    0000000000
   4    6    0000000000
   5    6    0000000000
   6    6    0000000000
   7    6    0000000000
   8    6    0000000000
   9    6    0000000000
  10    6    0000000000
  11    6    0000000000
  12    6    0000000000
  13    6    0000000000
  14    6    0000000000
  15    6    0000000000
  16    6    0000000000
  17    6    0000000000
  18    6    0000000000
  19    6    0000000000
  20    6    0000000000
  21    6 3.3494069150e+00
  22    6 6.0545966701e+00
  23    6 6.7597444635e+00
  24    6 5.9649914390e+00
  25    6 4.6702231558e+00
  26    6 4.9754914936e+00
  27    6 2.7807064257e+00
  28    6    0000000000
  29    6    0000000000
   0    7    0000000000
   1    7    0000000000
   2    7    0000000000
   3    7    0000000000
   4    7    0000000000
   5    7    0000000000
   6    7    0000000000
   7    7    0000000000
   8    7    0000000000
   9    7    0000000000
  10    7    0000000000
  11    7    0000000000
  12    7    0000000000
  13    7    0000000000
  14    7    0000000000
  15    7    0000000000
  16    7    0000000000
  17    7    0000000000
  18    7    0000000000
  19    7    0000000000
  20    7 6.3911440398e+00
  21    7 8.3963177731e+00
  22    7 8.8014548854e+00
  23    7 8.5065797906e+00
  24    7 8.1118359214e+00
  25    7 7.1170745047e+00
  26    7 5.7223039326e+00
  27    7 2.9275051318e+00
  28    7    0000000000
  29    7    0000000000
   0    8    0000000000
   1    8    0000000000
   2    8    0000000000
   3    8    0000000000
   4    8    0000000000
   5    8    0000000000
   6    8    0000000000
   7    8    0000000000
   8    8    0000000000
   9    8    0000000000
  10    8    0000000000
  11    8    0000000000
  12    8    0000000000
  13    8    0000000000
  14    8    0000000000
  15    8    0000000000
  16    8    0000000000
  17    8    0000000000
  18    8 5.3278653597e+00
  19    8 7.9330528259e+00
  20    8 8.8382051970e+00
  21    8 9.5433491757e+00
  22    8 9.5484809474e+00
  23    8 9.3536043268e+00
  24    8 8.8588543541e+00
  25    8 7.8640967520e+00
  26    8 5.6693116841e+00
  27    8 1.9744884692e+00
  28    8    0000000000
  29    8    0000000000
   0    9    0000000000
   1    9    0000000000
   2    9    0000000000
   3    9    0000000000
   4    9    0000000000
   5    9    0000000000
   6    9    0000000000
   7    9    0000000000
   8    9    0000000000
   9    9    0000000000
  10    9    0000000000
  11    9    0000000000
  12    9    0000000000
  13    9    0000000000
  14    9    0000000000
  15    9    0000000000
  16    9    0000000000
  17    9    0000000000
  18    9 6.8751042818e+00
  19    9 8.7802795410e+00
  20    9 9.8854326750e+00
  21    9 1.0090569024e+01
  22    9 1.0095696981e+01
  23    9 9.8008218866e+00
  24    9 9.2060696251e+00
  25    9 7.7113005789e+00
  26    9 5.5165116963e+00
  27    9    0000000000
  28    9    0000000000
  29    9    0000000000
   0   10    0000000000
   1   10    0000000000
   2   10    0000000000
   3   10    0000000000
   4   10    0000000000
   5   10    0000000000
   6   10    0000000000
   7   10    0000000000
   8   10    0000000000
   9   10    0000000000
  10   10    0000000000
  11   10    0000000000
  12   10    0000000000
  13   10    0000000000
  14   10    0000000000
  15   10    0000000000
  16   10    0000000000
  17   10 7.4171923587e+00
  18   10 9.2223615144e+00
  19   10 1.0127513885e+01
  20   10 1.0532650998e+01
  21   10 1.0437780481e+01
  22   10 1.0442908438e+01
  23   10 1.0148033343e+01
  24   10 9.6532833702e+00
  25   10 8.1585143240e+00
  26   10    0000000000
  27   10    0000000000
  28   10    0000000000
  29   10    0000000000
   0   11    0000000000
   1   11    0000000000
   2   11    0000000000
   3   11    0000000000
   4   11    0000000000
   5   11    0000000000
   6   11    0000000000
   7   11    0000000000
   8   11    0000000000
   9   11    0000000000
  10   11    0000000000
  11   11    0000000000
  12   11    0000000000
  13   11    0000000000
  14   11    0000000000
  15   11    0000000000
  16   11 5.3594231053e+00
  17   11 7.8646082828e+00
  18   11 9.8697858308e+00
  19   11 1.0674932098e+01
  20   11 1.0780066159e+01
  21   11 1.0685191827e+01
  22   11 1.0690323599e+01
  23   11 1.0295442400e+01
  24   11 9.4006832725e+00
  25   11 7.4059027822e+00
  26   11    0000000000
  27   11    0000000000
  28   11    0000000000
  29   11    0000000000
   0   12    0000000000
   1   12    0000000000
   2   12    0000000000
   3   12    0000000000
   4   12    0000000000
   5   12    0000000000
   6   12    0000000000
   7   12    0000000000
   8   12    0000000000
   9   12    0000000000
  10   12    0000000000
  11   12    0000000000
  12   12    0000000000
  13   12    0000000000
  14   12    0000000000
  15   12    0000000000
  16   12 3.6067848607e+00
  17   12 8.4120264957e+00
  18   12 1.0317197940e+01
  19   12 1.0822341156e+01
  20   12 1.1027473691e+01
  21   12 1.1032605462e+01
  22   12 1.0837732656e+01
  23   12 1.0342849169e+01
  24   12 9.3480877525e+00
  25   12 3.4532179983e+00
  26   12    0000000000
  27   12    0000000000
  28   12    0000000000
  29   12    0000000000
   0   13    0000000000
   1   13    0000000000
   2   13    0000000000
   3   13    0000000000
   4   13    0000000000
   5   13    0000000000
   6   13    0000000000
   7   13    0000000000
   8   13    0000000000
   9   13    0000000000
  10   13    0000000000
  11   13    0000000000
  12   13    0000000000
  13   13    0000000000
  14   13    0000000000
  15   13 2.3490339179e+00
  16   13 5.5542351171e+00
  17   13 8.1594263980e+00
  18   13 9.9645993684e+00
  19   13 1.0669743347e+01
  20   13 1.0774873593e+01
  21   13 1.0680003076e+01
  22   13 1.0285121878e+01
  23   13 9.8902444940e+00
  24   13 8.6954784996e+00
  25   13 2.0005904348e+00
  26   13    0000000000
  27   13    0000000000
  28   13    0000000000
  29   13    0000000000
   0   14    0000000000
   1   14    0000000000
   2   14    0000000000
   3   14    0000000000
   4   14    0000000000
   5   14    0000000000
   6   14    0000000000
   7   14    0000000000
   8   14    0000000000
   9   14    0000000000
  10   14    0000000000
  11   14    0000000000
  12   14    0000000000
  13   14    0000000000
  14   14    0000000000
  15   14    0000000000
  16   14 4.4012138768e+00
  17   14 7.0064051578e+00
  18   14 8.6115735506e+00
  19   14 9.0167106628e+00
  20   14 9.8218569304e+00
  21   14 9.8269887021e+00
  22   14 9.9321189479e+00
  23   14 9.1372324090e+00
  24   14    0000000000
  25   14    0000000000
  26   14    0000000000
  27   14    0000000000
  28   14    0000000000
  29   14    0000000000
   0   15    0000000000
   1   15    0000000000
   2   15    0000000000
   3   15    0000000000
   4   15    0000000000
   5   15    0000000000
   6   15    0000000000
   7   15    0000000000
   8   15    0000000000
   9   15    0000000000
  10   15    0000000000
  11   15    0000000000
  12   15    0000000000
  13   15    0000000000
  14   15    0000000000
  15   15 2.2426412482e+00
  16   15 4.4478233739e+00
  17   15 5.4529742191e+00
  18   15 5.9581174349e+00
  19   15 6.0632476807e+00
  20   15 6.4683886076e+00
  21   15 6.5735188534e+00
  22   15 5.2786170558e+00
  23   15 3.8837167840e+00
  24   15    0000000000
  25   15    0000000000
  26   15    0000000000
  27   15    0000000000
  28   15    0000000000
  29   15    0000000000
   0   16    0000000000
   1   16    0000000000
   2   16    0000000000
   3   16    0000000000
   4   16    0000000000
   5   16    0000000000
   6   16    0000000000
   7   16    0000000000
   8   16    0000000000
   9   16    0000000000
  10   16    0000000000
  11   16    0000000000
  12   16    0000000000
  13   16    0000000000
  14   16    0000000000
  15   16 2.2894491095e+00
  16   16 4.1946205541e+00
  17   16 5.1997752139e+00
  18   16 5.6049123262e+00
  19   16 5.7100463867e+00
  20   16 5.7151743437e+00
  21   16 5.4202992489e+00
  22   16 4.3254020289e+00
  23   16 2.7304971795e+00
  24   16    0000000000
  25   16    0000000000
  26   16    0000000000
  27   16    0000000000
  28   16    0000000000
  29   16    0000000000
   0   17    0000000000
   1   17    0000000000
   2   17    0000000000
   3   17    0000000000
   4   17    0000000000
   5   17    0000000000
   6   17    0000000000
   7   17    0000000000
   8   17    0000000000
   9   17    0000000000
  10   17    0000000000
  11   17    0000000000
  12   17    0000000000
  13   17    0000000000
  14   17    0000000000
  15   17 2.5362577338e+00
  16   17 4.0414238378e+00
  17   17 4.7465678165e+00
  18   17 5.0517026399e+00
  19   17 4.8568298340e+00
  20   17 4.2619478728e+00
  21   17 3.3670552304e+00
  22   17    0000000000
  23   17    0000000000
  24   17    0000000000
  25   17    0000000000
  26   17    0000000000
  27   17    0000000000
  28   17    0000000000
  29   17    0000000000
   0   18    0000000000
   1   18    0000000000
   2   18    0000000000
   3   18    0000000000
   4   18    0000000000
   5   18    0000000000
   6   18    0000000000
   7   18    0000000000
   8   18    0000000000
   9   18    0000000000
  10   18    0000000000
  11   18    0000000000
  12   18    0000000000
  13   18    0000000000
  14   18 2.4781298989e+00
  15   18 3.1832776923e+00
  16   18 3.5884148046e+00
  17   18 3.6935488651e+00
  18   18 3.3986737703e+00
  19   18    0000000000
  20   18    0000000000
  21   18    0000000000
  22   18    0000000000
  23   18    0000000000
  24   18    0000000000
  25   18    0000000000
  26   18    0000000000
  27   18    0000000000
  28   18    0000000000
  29   18    0000000000
   0   19    0000000000
   1   19    0000000000
   2   19    0000000000
   3   19    0000000000
   4   19    0000000000
   5   19    0000000000
   6   19    0000000000
   7   19    0000000000
   8   19    0000000000
   9   19    0000000000
  10   19    0000000000
  11   19    0000000000
  12   19    0000000000
  13   19 2.4202042429e+00
  14   19 3.1253520363e+00
  15   19 3.2304860968e+00
  16   19 2.9356071874e+00
  17   19 2.6407282779e+00
  18   19    0000000000
  19   19    0000000000
  20   19    0000000000
  21   19    0000000000
  22   19    0000000000
  23   19    0000000000
  24   19    0000000000
  25   19    0000000000
  26   19    0000000000
  27   19    0000000000
  28   19    0000000000
  29   19    0000000000
   0   20    0000000000
   1   20    0000000000
   2   20    0000000000
   3   20    0000000000
   4   20    0000000000
   5   20    0000000000
   6   20    0000000000
   7   20    0000000000
   8   20    0000000000
   9   20    0000000000
  10   20    0000000000
  11   20    0000000000
  12   20    0000000000
  13   20 3.0678269236e+00
  14   20 3.4729678505e+00
  15   20 3.1780889411e+00
  16   20 3.0832146092e+00
  17   20 1.9883212039e+00
  18   20    0000000000
  19   20    0000000000
  20   20    0000000000
  21   20    0000000000
  22   20    0000000000
  23   20    0000000000
  24   20    0000000000
  25   20    0000000000
  26   20    0000000000
  27   20    0000000000
  28   20    0000000000
  29   20    0000000000
   0   21    0000000000
   1   21    0000000000
   2   21    0000000000
   3   21    0000000000
   4   21    0000000000
   5   21    0000000000
   6   21    0000000000
   7   21    0000000000
   8   21    0000000000
   9   21    0000000000
  10   21    0000000000
  11   21    0000000000
  12   21 2.6104948345e+00
  13   21 3.7156479685e+00
  14   21 3.5207751625e+00
  15   21 2.8258870978e+00
  16   21    0000000000
  17   21    0000000000
  18   21    0000000000
  19   21    0000000000
  20   21    0000000000
  21   21    0000000000
  22   21    0000000000
  23   21    0000000000
  24   21    0000000000
  25   21    0000000000
  26   21    0000000000
  27   21    0000000000
  28   21    0000000000
  29   21    0000000000
   0   22    0000000000
   1   22    0000000000
   2   22    0000000000
   3   22    0000000000
   4   22    0000000000
   5   22    0000000000
   6   22    0000000000
   7   22    0000000000
   8   22    0000000000
   9   22    0000000000
  10   22    0000000000
  11   22 2.2549083509e+00
  12   22 3.1600569073e+00
  13   22 3.5651978342e+00
  14   22 3.6703280800e+00
  15   22 2.4754323859e+00
  16   22    0000000000
  17   22    0000000000
  18   22    0000000000
  19   22    0000000000
  20   22    0000000000
  21   22    0000000000
  22   22    0000000000
  23   22    0000000000
  24   22    0000000000
  25   22    0000000000
  26   22    0000000000
  27   22    0000000000
  28   22    0000000000
  29   22    0000000000
   0   23    0000000000
   1   23    0000000000
   2   23    0000000000
   3   23    0000000000
   4   23    0000000000
   5   23    0000000000
   6   23    0000000000
   7   23    0000000000
   8   23    0000000000
   9   23    0000000000
  10   23 2.4975884689e+00
  11   23 2.8027232923e+00
  12   23 3.2078642193e+00
  13   23 3.2129959910e+00
  14   23 2.8181147927e+00
  15   23    0000000000
  16   23    0000000000
  17   23    0000000000
  18   23    0000000000
  19   23    0000000000
  20   23    0000000000
  21   23    0000000000
  22   23    0000000000
  23   23    0000000000
  24   23    0000000000
  25   23    0000000000
  26   23    0000000000
  27   23    0000000000
  28   23    0000000000
  29   23    0000000000
   0   24    0000000000
   1   24    0000000000
   2   24    0000000000
   3   24    0000000000
   4   24    0000000000
   5   24    0000000000
   6   24    0000000000
   7   24    0000000000
   8   24    0000000000
   9   24 2.4406622636e+00
  10   24 2.6457986129e+00
  11   24 3.0509395399e+00
  12   24 2.9560652080e+00
  13   24 2.6611862986e+00
  14   24    0000000000
  15   24    0000000000
  16   24    0000000000
  17   24    0000000000
  18   24    0000000000
  19   24    0000000000
  20   24    0000000000
  21   24    0000000000
  22   24    0000000000
  23   24    0000000000
  24   24    0000000000
  25   24    0000000000
  26   24    0000000000
  27   24    0000000000
  28   24    0000000000
  29   24    0000000000
   0   25    0000000000
   1   25    0000000000
   2   25    0000000000
   3   25    0000000000
   4   25    0000000000
   5   25    0000000000
   6   25    0000000000
   7   25    0000000000
   8   25 2.0839313708e+00
   9   25 2.4890722977e+00
  10   25 2.6942086471e+00
  11   25 2.6993366041e+00
  12   25 2.3044554058e+00
  13   25    0000000000
  14   25    0000000000
  15   25    0000000000
  16   25    0000000000
  17   25    0000000000
  18   25    0000000000
  19   25    0000000000
  20   25    0000000000
  21   25    0000000000
  22   25    0000000000
  23   25    0000000000
  24   25    0000000000
  25   25    0000000000
  26   25    0000000000
  27   25    0000000000
  28   25    0000000000
  29   25    0000000000
   0   26    0000000000
   1   26    0000000000
   2   26    0000000000
   3   26    0000000000
   4   26    0000000000
   5   26    0000000000
   6   26    0000000000
   7   26 2.1272782978e+00
   8   26 2.3325443469e+00
   9   26 2.2378073441e+00
  10   26 2.1430703414e+00
  11   26    0000000000
  12   26    0000000000
  13   26    0000000000
  14   26    0000000000
  15   26    0000000000
  16   26    0000000000
  17   26    0000000000
  18   26    0000000000
  19   26    0000000000
  20   26    0000000000
  21   26    0000000000
  22   26    0000000000
  23   26    0000000000
  24   26    0000000000
  25   26    0000000000
  26   26    0000000000
  27   26    0000000000
  28   26    0000000000
  29   26    0000000000
   0   27    0000000000
   1   27    0000000000
   2   27    0000000000
   3   27    0000000000
   4   27    0000000000
   5   27 1.9657559043e+00
   6   27 2.1710219534e+00
   7   27 2.0762849507e+00
   8   27 1.9815479479e+00
   9   27    0000000000
  10   27    0000000000
  11   27    0000000000
  12   27    0000000000
  13   27    0000000000
  14   27    0000000000
  15   27    0000000000
  16   27    0000000000
  17   27    0000000000
  18   27    0000000000
  19   27    0000000000
  20   27    0000000000
  21   27    0000000000
  22   27    0000000000
  23   27    0000000000
  24   27    0000000000
  25   27    0000000000
  26   27    0000000000
  27   27    0000000000
  28   27    0000000000
  29   27    0000000000
   0   28    0000000000
   1   28    0000000000
   2   28    0000000000
   3   28    0000000000
   4   28    0000000000
   5   28    0000000000
   6   28    0000000000
   7   28    0000000000
   8   28    0000000000
   9   28    0000000000
  10   28    0000000000
  11   28    0000000000
  12   28    0000000000
  13   28    0000000000
  14   28    0000000000
  15   28    0000000000
  16   28    0000000000
  17   28    0000000000
  18   28    0000000000
  19   28    0000000000
  20   28    0000000000
  21   28    0000000000
  22   28    0000000000
  23   28    0000000000
  24   28    0000000000
  25   28    0000000000
  26   28    0000000000
  27   28    0000000000
  28   28    0000000000
  29   28    0000000000
   0   29    0000000000
   1   29    0000000000
   2   29    0000000000
   3   29    0000000000
   4   29    0000000000
   5   29    0000000000
   6   29    0000000000
   7   29    0000000000
   8   29    0000000000
   9   29    0000000000
  10   29    0000000000
  11   29    0000000000
  12   29    0000000000
  13   29    0000000000
  14   29    0000000000
  15   29    0000000000
  16   29    0000000000
  17   29    0000000000
  18   29    0000000000
  19   29    0000000000
  20   29    0000000000
  21   29    0000000000
  22   29    0000000000
  23   29    0000000000
  24   29    0000000000
  25   29    0000000000
  26   29    0000000000
  27   29    0000000000
  28   29    0000000000
  29   29    0000000000
